# Supplementary material for: miR-422a inhibits osteosarcoma proliferation by targeting BCL2L2 and KRAS
Source: Biosci Rep. 2018 Mar 21;38(2):BSR20170339. doi: 10.1042/BSR20170339 (PMC5861329; doi:10.1042/BSR20170339)
Supplement: Supplementary file 1 [file bsr20170339_Supp1.xls]

## Sheet: Up-regulated miRNA
ProbeSetID	miRNA_miRBase-20th	miRNA_Acc_20th	miRNA_Seq_20th	Ratio(Ca1/N1)	Ratio(Ca2/N2)	style	GeneChip Array	Species Scientific Name	Annotation Date	Sequence Type	Sequence Source	Transcript ID(Array Design)	Alignments(*)	Sequence Length	Sequence
hsa-miR-105_st	hsa-miR-105-5p	MIMAT0000102	UCAAAUGCUCAGACUCCUGUGGU	10.2327	8.5221	up	miRNA-2_0	Homo sapiens	8-Oct-10	miRNA	Affymetrix Proprietary Database	hsa-miR-105		23	UCAAAUGCUCAGACUCCUGUGGU
hsa-miR-106b-star_st	hsa-miR-106b-3p	MIMAT0004672	CCGCACUGUGGGUACUUGCUGC	7.6147	7.4359	up	miRNA-2_0	Homo sapiens	8-Oct-10	miRNA	Affymetrix Proprietary Database	hsa-mir-106b	7:99691616-99691697 (-)	22	CCGCACUGUGGGUACUUGCUGC
hsa-miR-1180_st	hsa-miR-1180-3p	MIMAT0005825	UUUCCGGCUCGCGUGGGUGUGU	6.0878	11.2579	up	miRNA-2_0	Homo sapiens	8-Oct-10	miRNA	Affymetrix Proprietary Database	hsa-mir-1180	17:19247819-19247887 (-)	22	UUUCCGGCUCGCGUGGGUGUGU
hsa-miR-1307_st	hsa-miR-1307-3p	MIMAT0005951	ACUCGGCGUGGCGUCGGUCGUG	6.0234	8.5711	up	miRNA-2_0	Homo sapiens	8-Oct-10	miRNA	Affymetrix Proprietary Database	hsa-mir-1307	10:105154010-105154158 (-)	22	ACUCGGCGUGGCGUCGGUCGUG
hsa-miR-138_st	hsa-miR-138-5p	MIMAT0000430	AGCUGGUGUUGUGAAUCAGGCCG	7.3331	7.5677	up	miRNA-2_0	Homo sapiens	8-Oct-10	miRNA	Affymetrix Proprietary Database	hsa-miR-138		23	AGCUGGUGUUGUGAAUCAGGCCG
hsa-miR-140-3p_st	hsa-miR-140-3p	MIMAT0004597	UACCACAGGGUAGAACCACGG	6.9646	6.006	up	miRNA-2_0	Homo sapiens	8-Oct-10	miRNA	Affymetrix Proprietary Database	hsa-mir-140	16:69966984-69967083 (+)	21	UACCACAGGGUAGAACCACGG
hsa-miR-181a_st	hsa-miR-181a-5p	MIMAT0000256	AACAUUCAACGCUGUCGGUGAGU	6.3506	5.2869	up	miRNA-2_0	Homo sapiens	8-Oct-10	miRNA	Affymetrix Proprietary Database	hsa-miR-181a		23	AACAUUCAACGCUGUCGGUGAGU
hsa-miR-181b_st	hsa-miR-181b-5p	MIMAT0000257	AACAUUCAUUGCUGUCGGUGGGU	7.1254	5.9066	up	miRNA-2_0	Homo sapiens	8-Oct-10	miRNA	Affymetrix Proprietary Database	hsa-miR-181b		23	AACAUUCAUUGCUGUCGGUGGGU
hsa-miR-181c_st	hsa-miR-181c-5p	MIMAT0000258	AACAUUCAACCUGUCGGUGAGU	6.4225	6.585	up	miRNA-2_0	Homo sapiens	8-Oct-10	miRNA	Affymetrix Proprietary Database	hsa-mir-181c	19:13985513-13985622 (+)	22	AACAUUCAACCUGUCGGUGAGU
hsa-miR-210_st	hsa-miR-210-3p	MIMAT0000267	CUGUGCGUGUGACAGCGGCUGA	13.146	30.222	up	miRNA-2_0	Homo sapiens	8-Oct-10	miRNA	Affymetrix Proprietary Database	hsa-mir-210	11:568089-568198 (-)	22	CUGUGCGUGUGACAGCGGCUGA
hsa-miR-224_st	hsa-miR-224-5p	MIMAT0000281	CAAGUCACUAGUGGUUCCGUU	5.4037	9.1664	up	miRNA-2_0	Homo sapiens	8-Oct-10	miRNA	Affymetrix Proprietary Database	hsa-mir-224	X:151127050-151127130 (-)	21	CAAGUCACUAGUGGUUCCGUU
hsa-miR-31_st	hsa-miR-31-5p	MIMAT0000089	AGGCAAGAUGCUGGCAUAGCU	16.809	77.4242	up	miRNA-2_0	Homo sapiens	8-Oct-10	miRNA	Affymetrix Proprietary Database	hsa-mir-31	9:21512114-21512184 (-)	21	AGGCAAGAUGCUGGCAUAGCU
hsa-miR-3188_st	hsa-miR-3188	MIMAT0015070	AGAGGCUUUGUGCGGAUACGGGG	6.0869	7.6909	up	miRNA-2_0	Homo sapiens	8-Oct-10	miRNA	Affymetrix Proprietary Database	hsa-mir-3188	19:18392887-18392971 (+)	23	AGAGGCUUUGUGCGGAUACGGGG
hsa-miR-3195_st	hsa-miR-3195	MIMAT0015079	CGCGCCGGGCCCGGGUU	7.21	9.2683	up	miRNA-2_0	Homo sapiens	8-Oct-10	miRNA	Affymetrix Proprietary Database	hsa-mir-3195	20:60639858-60639941 (+)	17	CGCGCCGGGCCCGGGUU
hsa-miR-421_st	hsa-miR-421	MIMAT0003339	AUCAACAGACAUUAAUUGGGCGC	5.2136	9.3412	up	miRNA-2_0	Homo sapiens	8-Oct-10	miRNA	Affymetrix Proprietary Database	hsa-mir-421	X:73438212-73438296 (-)	23	AUCAACAGACAUUAAUUGGGCGC
hsa-miR-452_st	hsa-miR-452-5p	MIMAT0001635	AACUGUUUGCAGAGGAAACUGA	5.2855	5.235	up	miRNA-2_0	Homo sapiens	8-Oct-10	miRNA	Affymetrix Proprietary Database	hsa-mir-452	X:151128100-151128184 (-)	22	AACUGUUUGCAGAGGAAACUGA
hsa-miR-744_st	hsa-miR-744-5p	MIMAT0004945	UGCGGGGCUAGGGCUAACAGCA	5.1152	18.6291	up	miRNA-2_0	Homo sapiens	8-Oct-10	miRNA	Affymetrix Proprietary Database	hsa-mir-744	17:11985216-11985313 (+)	22	UGCGGGGCUAGGGCUAACAGCA
hsa-miR-767-5p_st	hsa-miR-767-5p	MIMAT0003882	UGCACCAUGGUUGUCUGAGCAUG	8.7538	17.3432	up	miRNA-2_0	Homo sapiens	8-Oct-10	miRNA	Affymetrix Proprietary Database	hsa-mir-767	X:151561893-151562001 (-)	23	UGCACCAUGGUUGUCUGAGCAUG
hsa-miR-143-star_st	hsa-miR-143-5p	MIMAT0004599	GGUGCAGUGCUGCAUCUCUGGU	2.0551	2.1661	up	miRNA-2_0	Homo sapiens	8-Oct-10	miRNA	Affymetrix Proprietary Database	hsa-mir-143	5:148808481-148808586 (+)	22	GGUGCAGUGCUGCAUCUCUGGU
hsa-miR-148a_st	hsa-miR-148a-3p	MIMAT0000243	UCAGUGCACUACAGAACUUUGU	10.2942	10.2332	up	miRNA-2_0	Homo sapiens	8-Oct-10	miRNA	Affymetrix Proprietary Database	hsa-mir-148a	7:25989539-25989606 (-)	22	UCAGUGCACUACAGAACUUUGU
hsa-miR-148b_st	hsa-miR-148b-3p	MIMAT0000759	UCAGUGCAUCACAGAACUUUGU	2.2012	4.4768	up	miRNA-2_0	Homo sapiens	8-Oct-10	miRNA	Affymetrix Proprietary Database	hsa-mir-148b	12:54731000-54731098 (+)	22	UCAGUGCAUCACAGAACUUUGU

## Sheet: Down-regulated miRNA
ProbeSetID	miRNA_miRBase-20th	miRNA_Acc_20th	miRNA_Seq_20th	Ratio(Ca1/N1)	Ratio(Ca2/N2)	style	GeneChip Array	Species Scientific Name	Annotation Date	Sequence Type	Sequence Source	Transcript ID(Array Design)	Alignments(*)	Sequence Length	Sequence
hsa-miR-1_st	hsa-miR-1	MIMAT0000416	UGGAAUGUAAAGAAGUAUGUAU	0.0045	0.0051	down	miRNA-2_0	Homo sapiens	8-Oct-10	miRNA	Affymetrix Proprietary Database	hsa-miR-1		22	UGGAAUGUAAAGAAGUAUGUAU
hsa-miR-133a_st	hsa-miR-133a-3p	MIMAT0000427	UUUGGUCCCCUUCAACCAGCUG	0.0058	0.0059	down	miRNA-2_0	Homo sapiens	8-Oct-10	miRNA	Affymetrix Proprietary Database	hsa-miR-133a		22	UUUGGUCCCCUUCAACCAGCUG
hsa-miR-133b_st	hsa-miR-133b	MIMAT0000770	UUUGGUCCCCUUCAACCAGCUA	0.0075	0.0138	down	miRNA-2_0	Homo sapiens	8-Oct-10	miRNA	Affymetrix Proprietary Database	hsa-mir-133b	6:52013721-52013839 (+)	22	UUUGGUCCCCUUCAACCAGCUA
hsa-miR-206_st	hsa-miR-206	MIMAT0000462	UGGAAUGUAAGGAAGUGUGUGG	0.0014	0.001	down	miRNA-2_0	Homo sapiens	8-Oct-10	miRNA	Affymetrix Proprietary Database	hsa-mir-206	6:52009147-52009232 (+)	22	UGGAAUGUAAGGAAGUGUGUGG
hsa-miR-486-5p_st	hsa-miR-486-5p	MIMAT0002177	UCCUGUACUGAGCUGCCCCGAG	0.026	0.0247	down	miRNA-2_0	Homo sapiens	8-Oct-10	miRNA	Affymetrix Proprietary Database	hsa-mir-486	8:41517959-41518026 (-)	22	UCCUGUACUGAGCUGCCCCGAG
hsa-miR-885-5p_st	hsa-miR-885-5p	MIMAT0004947	UCCAUUACACUACCCUGCCUCU	0.1957	0.0933	down	miRNA-2_0	Homo sapiens	8-Oct-10	miRNA	Affymetrix Proprietary Database	hsa-mir-885	3:10436173-10436246 (-)	22	UCCAUUACACUACCCUGCCUCU
hsa-miR-130a_st	hsa-miR-130a-3p	MIMAT0000425	CAGUGCAAUGUUAAAAGGGCAU	0.366	0.3034	down	miRNA-2_0	Homo sapiens	8-Oct-10	miRNA	Affymetrix Proprietary Database	hsa-mir-130a	11:57408671-57408759 (+)	22	CAGUGCAAUGUUAAAAGGGCAU
hsa-miR-143_st	hsa-miR-143-3p	MIMAT0000435	UGAGAUGAAGCACUGUAGCUC	0.4457	0.1902	down	miRNA-2_0	Homo sapiens	8-Oct-10	miRNA	Affymetrix Proprietary Database	hsa-mir-143	5:148808481-148808586 (+)	21	UGAGAUGAAGCACUGUAGCUC
hsa-miR-422a_st	hsa-miR-422a	MIMAT0001339	ACUGGACUUAGGGUCAGAAGGC	0.2134	0.2762	down	miRNA-2_0	Homo sapiens	8-Oct-10	miRNA	Affymetrix Proprietary Database	hsa-mir-422a	15:64163129-64163218 (-)	22	ACUGGACUUAGGGUCAGAAGGC
